# Supplementary material for: Spine Posture, Mobility, and Stability of Top Mobile Esports Athletes: A Case Series
Source: Biology (Basel). 2022 May 11;11(5):737. doi: 10.3390/biology11050737 (PMC9138953; doi:10.3390/biology11050737)
Supplement: Supplementary file 1 [file biology-11-00737-s001.zip]

Archive with 1 entries (1 files):
- biology-1699124-supplementary.csv
