# Supplementary material for: Spine Posture, Mobility, and Stability of Top Mobile Esports Athletes: A Case Series
Source: Biology (Basel). 2022 May 11;11(5):737. doi: 10.3390/biology11050737 (PMC9138953; doi:10.3390/biology11050737)
Supplement: Supplementary file 1 [file biology-11-00737-s001.zip › biology-1699124-supplementary.csv]

ID	Team	Age	Height	Weight	BMI	CareerDuration	IdiagPos	IdiagMob	IdiagStab	Posture	Parameter	T1/2	T2/3	T3/4	T4/5	T5/6	T6/7	T7/8	T8/9	T9/10	T10/11	T11/12	T12/L1	L1/2	L2/3	L3/4	L4/5	L5/S1	Hip/Sacrum	T1 - T12	T12 - Sacrum
1	A	21	172	54	18.25310979	23	41	56	50	Stand	Lower_Norm	0	0	2	3	2	2	3	4	2	1	-3	-3	-6	-9	-11	-9	-9	11	26	-35
1	A	21	172	54	18.25310979	23	41	56	50	Stand	Measure	6	-2	7	8	4	0	1	3	5	-1	4	2	0	2	1	-5	-7	2	36	-7
1	A	21	172	54	18.25310979	23	41	56	50	Stand	Upper_Norm	4	4	6	7	4	6	5	6	6	5	1	1	1	-2	-5	-7	-5	25	40	-23
1	A	21	172	54	18.25310979	23	41	56	50	Flex	Lower_Norm	2	1	0	3	4	3	2	4	4	4	3	1	4	8	8	4	0	39	54	36
1	A	21	172	54	18.25310979	23	41	56	50	Flex	Measure	7	-1	5	5	6	4	4	3	11	7	4	4	2	7	15	16	9	38	55	54
1	A	21	172	54	18.25310979	23	41	56	50	Flex	Upper_Norm	10	7	6	9	8	7	6	8	10	8	7	5	10	12	14	12	8	59	66	50
1	A	21	172	54	18.25310979	23	41	56	50	DumbbellStand	Lower_Norm	-1	-1	2	3	4	3	3	4	2	-1	-4	-3	-3	-6	-9	-10	-8	5	32	-36
1	A	21	172	54	18.25310979	23	41	56	50	DumbbellStand	Measure	-7	4	3	7	5	0	2	4	7	1	1	1	-2	1	-1	-5	-8	-6	28	-16
1	A	21	172	54	18.25310979	23	41	56	50	DumbbellStand	Upper_Norm	5	5	6	7	6	7	7	8	6	3	0	-1	-1	-2	-5	-6	-4	19	42	-22
2	A	20	170	71	24.56747405	6	58	61	44	Stand	Lower_Norm	-1	0	1	2	1	1	3	4	3	1	-2	-3	-4	-7	-10	-10	-9	8	34	-35
2	A	20	170	71	24.56747405	6	58	61	44	Stand	Measure	8	15	4	2	2	0	2	4	2	3	2	0	0	1	-5	-10	2	9	46	-13
2	A	20	170	71	24.56747405	6	58	61	44	Stand	Upper_Norm	7	8	7	6	5	5	7	8	9	7	4	1	0	-1	-4	-6	-1	18	52	-21
2	A	20	170	71	24.56747405	6	58	61	44	Flex	Lower_Norm	3	1	0	-1	3	1	2	4	6	6	3	1	1	5	6	4	0	47	50	26
2	A	20	170	71	24.56747405	6	58	61	44	Flex	Measure	20	7	1	2	8	4	4	6	6	6	5	4	9	8	7	0	-1	53	68	26
2	A	20	170	71	24.56747405	6	58	61	44	Flex	Upper_Norm	11	7	8	9	9	5	6	8	10	12	9	7	7	13	12	10	8	73	70	48
2	A	20	170	71	24.56747405	6	58	61	44	DumbbellStand	Lower_Norm	0	-1	0	2	0	1	3	4	3	0	-4	-4	-5	-8	-11	-11	-8	5	33	-34
2	A	20	170	71	24.56747405	6	58	61	44	DumbbellStand	Measure	17	7	1	2	0	1	3	3	3	3	3	0	1	-2	-11	-4	-4	10	43	-21
2	A	20	170	71	24.56747405	6	58	61	44	DumbbellStand	Upper_Norm	8	9	8	6	6	5	7	8	9	6	2	0	-1	-2	-5	-5	-2	15	49	-26
3	A	20	170	73	25.25951557	11	64	81	55	Stand	Lower_Norm	-1	0	1	2	1	1	3	4	3	1	-2	-3	-4	-7	-10	-10	-9	8	34	-35
3	A	20	170	73	25.25951557	11	64	81	55	Stand	Measure	-1	10	9	4	3	4	7	8	7	6	4	0	-2	-7	-12	-13	-6	24	60	-41
3	A	20	170	73	25.25951557	11	64	81	55	Stand	Upper_Norm	7	8	7	6	5	5	7	8	9	7	4	1	0	-1	-4	-6	-1	18	52	-21
3	A	20	170	73	25.25951557	11	64	81	55	Flex	Lower_Norm	3	1	0	-1	3	1	2	4	6	6	3	1	1	5	6	4	0	47	50	26
3	A	20	170	73	25.25951557	11	64	81	55	Flex	Measure	3	0	7	1	4	5	7	10	7	9	6	5	7	4	3	6	-1	62	59	24
3	A	20	170	73	25.25951557	11	64	81	55	Flex	Upper_Norm	11	7	8	9	9	5	6	8	10	12	9	7	7	13	12	10	8	73	70	48
3	A	20	170	73	25.25951557	11	64	81	55	DumbbellStand	Lower_Norm	0	-1	0	2	0	1	3	4	3	0	-4	-4	-5	-8	-11	-11	-8	5	33	-34
3	A	20	170	73	25.25951557	11	64	81	55	DumbbellStand	Measure	7	9	4	3	2	3	3	11	9	5	4	1	-4	-7	-13	-13	-1	9	59	-37
3	A	20	170	73	25.25951557	11	64	81	55	DumbbellStand	Upper_Norm	8	9	8	6	6	5	7	8	9	6	2	0	-1	-2	-5	-5	-2	15	49	-26
4	A	20	175	51	16.65306122	11	54	73	43	Stand	Lower_Norm	-1	0	1	2	1	1	3	4	3	1	-2	-3	-4	-7	-10	-10	-9	8	34	-35
4	A	20	175	51	16.65306122	11	54	73	43	Stand	Measure	7	-1	-6	5	4	5	0	5	5	3	6	-1	-6	-2	-7	-13	-2	20	33	-30
4	A	20	175	51	16.65306122	11	54	73	43	Stand	Upper_Norm	7	8	7	6	5	5	7	8	9	7	4	1	0	-1	-4	-6	-1	18	52	-21
4	A	20	175	51	16.65306122	11	54	73	43	Flex	Lower_Norm	3	1	0	-1	3	1	2	4	6	6	3	1	1	5	6	4	0	47	50	26
4	A	20	175	51	16.65306122	11	54	73	43	Flex	Measure	14	15	-1	1	8	5	5	4	6	6	9	4	1	4	3	3	3	59	71	19
4	A	20	175	51	16.65306122	11	54	73	43	Flex	Upper_Norm	11	7	8	9	9	5	6	8	10	12	9	7	7	13	12	10	8	73	70	48
4	A	20	175	51	16.65306122	11	54	73	43	DumbbellStand	Lower_Norm	0	-1	0	2	0	1	3	4	3	0	-4	-4	-5	-8	-11	-11	-8	5	33	-34
4	A	20	175	51	16.65306122	11	54	73	43	DumbbellStand	Measure	17	-1	-6	3	2	4	3	6	6	8	6	-7	-6	-2	-12	-14	1	5	47	-40
4	A	20	175	51	16.65306122	11	54	73	43	DumbbellStand	Upper_Norm	8	9	8	6	6	5	7	8	9	6	2	0	-1	-2	-5	-5	-2	15	49	-26
5	B	19	175	76	24.81632653	11	50	70	39	Stand	Lower_Norm	-1	0	1	2	1	1	3	4	3	1	-2	-3	-4	-7	-10	-10	-9	8	34	-35
5	B	19	175	76	24.81632653	11	50	70	39	Stand	Measure	12	10	2	2	3	0	0	4	6	1	4	4	0	-4	-10	-13	-9	25	45	-32
5	B	19	175	76	24.81632653	11	50	70	39	Stand	Upper_Norm	7	8	7	6	5	5	7	8	9	7	4	1	0	-1	-4	-6	-1	18	52	-21
5	B	19	175	76	24.81632653	11	50	70	39	Flex	Lower_Norm	3	1	0	-1	3	1	2	4	6	6	3	1	1	5	6	4	0	47	50	26
5	B	19	175	76	24.81632653	11	50	70	39	Flex	Measure	16	12	4	3	2	0	5	6	5	3	9	10	6	6	8	-2	2	51	66	30
5	B	19	175	76	24.81632653	11	50	70	39	Flex	Upper_Norm	11	7	8	9	9	5	6	8	10	12	9	7	7	13	12	10	8	73	70	48
5	B	19	175	76	24.81632653	11	50	70	39	DumbbellStand	Lower_Norm	0	-1	0	2	0	1	3	4	3	0	-4	-4	-5	-8	-11	-11	-8	5	33	-34
5	B	19	175	76	24.81632653	11	50	70	39	DumbbellStand	Measure	9	15	3	2	1	-2	3	6	3	0	4	2	-4	-12	-8	-11	4	13	44	-28
5	B	19	175	76	24.81632653	11	50	70	39	DumbbellStand	Upper_Norm	8	9	8	6	6	5	7	8	9	6	2	0	-1	-2	-5	-5	-2	15	49	-26
6	B	19	185	71	20.74506939	6	73	76	42	Stand	Lower_Norm	-1	0	1	2	1	1	3	4	3	1	-2	-3	-4	-7	-10	-10	-9	8	34	-35
6	B	19	185	71	20.74506939	6	73	76	42	Stand	Measure	9	2	0	3	4	0	2	2	3	5	2	-2	1	-1	-6	-9	-8	19	33	-26
6	B	19	185	71	20.74506939	6	73	76	42	Stand	Upper_Norm	7	8	7	6	5	5	7	8	9	7	4	1	0	-1	-4	-6	-1	18	52	-21
6	B	19	185	71	20.74506939	6	73	76	42	Flex	Lower_Norm	3	1	0	-1	3	1	2	4	6	6	3	1	1	5	6	4	0	47	50	26
6	B	19	185	71	20.74506939	6	73	76	42	Flex	Measure	15	8	-3	5	5	3	3	3	5	4	5	3	6	12	13	5	-3	46	54	36
6	B	19	185	71	20.74506939	6	73	76	42	Flex	Upper_Norm	11	7	8	9	9	5	6	8	10	12	9	7	7	13	12	10	8	73	70	48
6	B	19	185	71	20.74506939	6	73	76	42	DumbbellStand	Lower_Norm	0	-1	0	2	0	1	3	4	3	0	-4	-4	-5	-8	-11	-11	-8	5	33	-34
6	B	19	185	71	20.74506939	6	73	76	42	DumbbellStand	Measure	14	11	-2	0	3	-1	0	1	-1	0	2	-5	-4	-4	-7	-6	-3	13	27	-29
6	B	19	185	71	20.74506939	6	73	76	42	DumbbellStand	Upper_Norm	8	9	8	6	6	5	7	8	9	6	2	0	-1	-2	-5	-5	-2	15	49	-26
7	B	22	176	49.5	15.98011364	3	72	82	63	Stand	Lower_Norm	-1	0	1	2	1	1	3	4	3	1	-2	-3	-4	-7	-10	-10	-9	8	34	-35
7	B	22	176	49.5	15.98011364	3	72	82	63	Stand	Measure	4	6	9	6	5	4	5	5	1	1	-1	-1	0	-6	-7	-5	-5	20	46	-24
7	B	22	176	49.5	15.98011364	3	72	82	63	Stand	Upper_Norm	7	8	7	6	5	5	7	8	9	7	4	1	0	-1	-4	-6	-1	18	52	-21
7	B	22	176	49.5	15.98011364	3	72	82	63	Flex	Lower_Norm	3	1	0	-1	3	1	2	4	6	6	3	1	1	5	6	4	0	47	50	26
7	B	22	176	49.5	15.98011364	3	72	82	63	Flex	Measure	17	9	6	8	6	4	4	6	5	4	7	4	8	9	11	9	2	48	78	44
7	B	22	176	49.5	15.98011364	3	72	82	63	Flex	Upper_Norm	11	7	8	9	9	5	6	8	10	12	9	7	7	13	12	10	8	73	70	48
7	B	22	176	49.5	15.98011364	3	72	82	63	DumbbellStand	Lower_Norm	0	-1	0	2	0	1	3	4	3	0	-4	-4	-5	-8	-11	-11	-8	5	33	-34
7	B	22	176	49.5	15.98011364	3	72	82	63	DumbbellStand	Measure	7	4	5	5	5	3	1	6	3	3	1	-2	0	-1	-6	-8	-3	7	44	-20
7	B	22	176	49.5	15.98011364	3	72	82	63	DumbbellStand	Upper_Norm	8	9	8	6	6	5	7	8	9	6	2	0	-1	-2	-5	-5	-2	15	49	-26
8	B	21	175	59	19.26530612	4	68	70	62	Stand	Lower_Norm	-1	0	1	2	1	1	3	4	3	1	-2	-3	-4	-7	-10	-10	-9	8	34	-35
8	B	21	175	59	19.26530612	4	68	70	62	Stand	Measure	-6	1	7	10	4	2	4	7	5	3	2	0	-1	-3	-5	-5	-2	9	37	-16
8	B	21	175	59	19.26530612	4	68	70	62	Stand	Upper_Norm	7	8	7	6	5	5	7	8	9	7	4	1	0	-1	-4	-6	-1	18	52	-21
8	B	21	175	59	19.26530612	4	68	70	62	Flex	Lower_Norm	3	1	0	-1	3	1	2	4	6	6	3	1	1	5	6	4	0	47	50	26
8	B	21	175	59	19.26530612	4	68	70	62	Flex	Measure	-1	1	10	3	2	6	5	5	7	8	5	4	5	8	14	5	12	57	51	48
8	B	21	175	59	19.26530612	4	68	70	62	Flex	Upper_Norm	11	7	8	9	9	5	6	8	10	12	9	7	7	13	12	10	8	73	70	48
8	B	21	175	59	19.26530612	4	68	70	62	DumbbellStand	Lower_Norm	0	-1	0	2	0	1	3	4	3	0	-4	-4	-5	-8	-11	-11	-8	5	33	-34
8	B	21	175	59	19.26530612	4	68	70	62	DumbbellStand	Measure	-5	0	11	8	1	2	6	8	4	3	0	-1	-2	-3	-1	-8	6	-4	38	-10
8	B	21	175	59	19.26530612	4	68	70	62	DumbbellStand	Upper_Norm	8	9	8	6	6	5	7	8	9	6	2	0	-1	-2	-5	-5	-2	15	49	-26
9	B	20	185	70	20.45288532	11	24	27	41	Stand	Lower_Norm	-1	0	1	2	1	1	3	4	3	1	-2	-3	-4	-7	-10	-10	-9	8	34	-35
9	B	20	185	70	20.45288532	11	24	27	41	Stand	Measure	0	-6	5	10	8	-1	2	10	8	2	2	-1	-5	-12	-13	-11	2	24	41	-39
9	B	20	185	70	20.45288532	11	24	27	41	Stand	Upper_Norm	7	8	7	6	5	5	7	8	9	7	4	1	0	-1	-4	-6	-1	18	52	-21
9	B	20	185	70	20.45288532	11	24	27	41	Flex	Lower_Norm	3	1	0	-1	3	1	2	4	6	6	3	1	1	5	6	4	0	47	50	26
9	B	20	185	70	20.45288532	11	24	27	41	Flex	Measure	12	6	4	2	10	4	4	11	7	8	5	9	11	10	3	2	3	37	73	39
9	B	20	185	70	20.45288532	11	24	27	41	Flex	Upper_Norm	11	7	8	9	9	5	6	8	10	12	9	7	7	13	12	10	8	73	70	48
9	B	20	185	70	20.45288532	11	24	27	41	DumbbellStand	Lower_Norm	0	-1	0	2	0	1	3	4	3	0	-4	-4	-5	-8	-11	-11	-8	5	33	-34
9	B	20	185	70	20.45288532	11	24	27	41	DumbbellStand	Measure	-2	-7	0	7	8	0	9	11	5	2	0	1	-1	-8	-15	-1	-7	18	34	-32
9	B	20	185	70	20.45288532	11	24	27	41	DumbbellStand	Upper_Norm	8	9	8	6	6	5	7	8	9	6	2	0	-1	-2	-5	-5	-2	15	49	-26
10	C	19	175	85.4	27.88571429	6	55	66	58	Stand	Lower_Norm	-1	0	1	2	1	1	3	4	3	1	-2	-3	-4	-7	-10	-10	-9	8	34	-35
10	C	19	175	85.4	27.88571429	6	55	66	58	Stand	Measure	8	5	3	4	2	1	3	3	0	1	3	0	1	-2	-10	-10	-14	29	34	-36
10	C	19	175	85.4	27.88571429	6	55	66	58	Stand	Upper_Norm	7	8	7	6	5	5	7	8	9	7	4	1	0	-1	-4	-6	-1	18	52	-21
10	C	19	175	85.4	27.88571429	6	55	66	58	Flex	Lower_Norm	3	1	0	-1	3	1	2	4	6	6	3	1	1	5	6	4	0	47	50	26
10	C	19	175	85.4	27.88571429	6	55	66	58	Flex	Measure	10	13	3	5	4	5	4	3	7	3	5	7	4	7	6	12	1	66	61	37
10	C	19	175	85.4	27.88571429	6	55	66	58	Flex	Upper_Norm	11	7	8	9	9	5	6	8	10	12	9	7	7	13	12	10	8	73	70	48
10	C	19	175	85.4	27.88571429	6	55	66	58	DumbbellStand	Lower_Norm	0	-1	0	2	0	1	3	4	3	0	-4	-4	-5	-8	-11	-11	-8	5	33	-34
10	C	19	175	85.4	27.88571429	6	55	66	58	DumbbellStand	Measure	10	2	2	-1	2	4	4	4	3	2	2	2	0	-1	-7	-6	-2	11	32	-14
10	C	19	175	85.4	27.88571429	6	55	66	58	DumbbellStand	Upper_Norm	8	9	8	6	6	5	7	8	9	6	2	0	-1	-2	-5	-5	-2	15	49	-26
11	C	21	171	47.7	16.3127116	11	70	56	57	Stand	Lower_Norm	0	0	2	3	2	2	3	4	2	1	-3	-3	-3	-6	-9	-11	-9	11	26	-35
11	C	21	171	47.7	16.3127116	11	70	56	57	Stand	Measure	3	7	8	4	1	3	2	6	-1	0	0	3	-1	-6	-11	-8	-5	24	33	-28
11	C	21	171	47.7	16.3127116	11	70	56	57	Stand	Upper_Norm	4	4	6	7	4	6	5	6	6	5	1	1	1	-2	-5	-7	-5	25	40	-23
11	C	21	171	47.7	16.3127116	11	70	56	57	Flex	Lower_Norm	2	1	0	3	4	3	2	4	4	4	3	1	4	8	8	4	0	39	54	36
11	C	21	171	47.7	16.3127116	11	70	56	57	Flex	Measure	7	12	4	6	10	1	5	5	6	4	3	5	9	15	13	10	8	31	63	60
11	C	21	171	47.7	16.3127116	11	70	56	57	Flex	Upper_Norm	10	7	6	9	8	7	6	8	10	8	7	5	10	12	14	12	8	59	66	50
11	C	21	171	47.7	16.3127116	11	70	56	57	DumbbellStand	Lower_Norm	-1	-1	2	3	4	3	3	4	2	-1	-4	-3	-3	-6	-9	-10	-8	5	32	-36
11	C	21	171	47.7	16.3127116	11	70	56	57	DumbbellStand	Measure	4	6	5	5	4	2	1	5	4	0	2	1	4	0	-5	-10	-7	10	36	-18
11	C	21	171	47.7	16.3127116	11	70	56	57	DumbbellStand	Upper_Norm	5	5	6	7	6	7	7	8	6	3	0	-1	-1	-2	-5	-6	-4	19	42	-22
12	C	20	179	55	17.16550669	11	34	45	61	Stand	Lower_Norm	-1	0	1	2	1	1	3	4	3	1	-2	-3	-4	-7	-10	-10	-9	8	34	-35
12	C	20	179	55	17.16550669	11	34	45	61	Stand	Measure	0	2	5	8	9	-2	3	6	7	0	0	2	2	3	-8	-18	-3	13	39	-21
12	C	20	179	55	17.16550669	11	34	45	61	Stand	Upper_Norm	7	8	7	6	5	5	7	8	9	7	4	1	0	-1	-4	-6	-1	18	52	-21
12	C	20	179	55	17.16550669	11	34	45	61	Flex	Lower_Norm	3	1	0	-1	3	1	2	4	6	6	3	1	1	5	6	4	0	47	50	26
12	C	20	179	55	17.16550669	11	34	45	61	Flex	Measure	2	3	3	6	6	13	3	5	10	7	6	5	6	10	13	8	7	46	68	49
12	C	20	179	55	17.16550669	11	34	45	61	Flex	Upper_Norm	11	7	8	9	9	5	6	8	10	12	9	7	7	13	12	10	8	73	70	48
12	C	20	179	55	17.16550669	11	34	45	61	DumbbellStand	Lower_Norm	0	-1	0	2	0	1	3	4	3	0	-4	-4	-5	-8	-11	-11	-8	5	33	-34
12	C	20	179	55	17.16550669	11	34	45	61	DumbbellStand	Measure	-1	0	3	9	7	-1	4	9	6	1	3	1	2	-2	-14	-11	-1	8	40	-24
12	C	20	179	55	17.16550669	11	34	45	61	DumbbellStand	Upper_Norm	8	9	8	6	6	5	7	8	9	6	2	0	-1	-2	-5	-5	-2	15	49	-26
13	C	20	175	94.5	30.85714286	11	64	56	57	Stand	Lower_Norm	-1	0	1	2	1	1	3	4	3	1	-2	-3	-4	-7	-10	-10	-9	8	34	-35
13	C	20	175	94.5	30.85714286	11	64	56	57	Stand	Measure	2	4	7	7	7	3	2	2	2	6	5	0	-7	-8	-10	-11	1	18	46	-35
13	C	20	175	94.5	30.85714286	11	64	56	57	Stand	Upper_Norm	7	8	7	6	5	5	7	8	9	7	4	1	0	-1	-4	-6	-1	18	52	-21
13	C	20	175	94.5	30.85714286	11	64	56	57	Flex	Lower_Norm	3	1	0	-1	3	1	2	4	6	6	3	1	1	5	6	4	0	47	50	26
13	C	20	175	94.5	30.85714286	11	64	56	57	Flex	Measure	6	3	5	4	4	4	5	4	7	7	8	6	4	8	10	-1	7	38	54	33
13	C	20	175	94.5	30.85714286	11	64	56	57	Flex	Upper_Norm	11	7	8	9	9	5	6	8	10	12	9	7	7	13	12	10	8	73	70	48
13	C	20	175	94.5	30.85714286	11	64	56	57	DumbbellStand	Lower_Norm	0	-1	0	2	0	1	3	4	3	0	-4	-4	-5	-8	-11	-11	-8	5	33	-34
13	C	20	175	94.5	30.85714286	11	64	56	57	DumbbellStand	Measure	-2	1	9	5	3	4	3	2	1	3	4	2	-8	-11	-5	-7	-5	14	33	-34
13	C	20	175	94.5	30.85714286	11	64	56	57	DumbbellStand	Upper_Norm	8	9	8	6	6	5	7	8	9	6	2	0	-1	-2	-5	-5	-2	15	49	-26
14	C	18	180	118	36.41975309	3	30	20	50	Stand	Lower_Norm	-1	0	1	2	1	1	3	4	3	1	-2	-3	-4	-7	-10	-10	-9	8	34	-35
14	C	18	180	118	36.41975309	3	30	20	50	Stand	Measure	2	17	11	7	2	-2	1	1	4	5	6	6	-1	-12	-11	-5	0	11	55	-22
14	C	18	180	118	36.41975309	3	30	20	50	Stand	Upper_Norm	7	8	7	6	5	5	7	8	9	7	4	1	0	-1	-4	-6	-1	18	52	-21
14	C	18	180	118	36.41975309	3	30	20	50	Flex	Lower_Norm	3	1	0	-1	3	1	2	4	6	6	3	1	1	5	6	4	0	47	50	26
14	C	18	180	118	36.41975309	3	30	20	50	Flex	Measure	14	9	5	6	1	5	3	4	5	8	5	11	13	16	4	-5	11	38	67	49
14	C	18	180	118	36.41975309	3	30	20	50	Flex	Upper_Norm	11	7	8	9	9	5	6	8	10	12	9	7	7	13	12	10	8	73	70	48
14	C	18	180	118	36.41975309	3	30	20	50	DumbbellStand	Lower_Norm	0	-1	0	2	0	1	3	4	3	0	-4	-4	-5	-8	-11	-11	-8	5	33	-34
14	C	18	180	118	36.41975309	3	30	20	50	DumbbellStand	Measure	-1	11	16	4	4	1	3	3	2	4	2	7	2	-11	-11	-13	3	8	46	-22
14	C	18	180	118	36.41975309	3	30	20	50	DumbbellStand	Upper_Norm	8	9	8	6	6	5	7	8	9	6	2	0	-1	-2	-5	-5	-2	15	49	-26
15	A	23	175	62	20.24489796	11	86	78	71	Stand	Lower_Norm	-1	0	1	2	1	1	3	4	3	1	-2	-3	-4	-7	-10	-10	-9	8	34	-35
15	A	23	175	62	20.24489796	11	86	78	71	Stand	Measure	1	5	3	3	2	3	2	3	5	3	-3	-1	-1	0	-4	-7	-4	8	27	-17
15	A	23	175	62	20.24489796	11	86	78	71	Stand	Upper_Norm	7	8	7	6	5	5	7	8	9	7	4	1	0	-1	-4	-6	-1	18	52	-21
15	A	23	175	62	20.24489796	11	86	78	71	Flex	Lower_Norm	3	1	0	-1	3	1	2	4	6	6	3	1	1	5	6	4	0	47	50	26
15	A	23	175	62	20.24489796	11	86	78	71	Flex	Measure	-1	2	6	2	9	7	4	7	6	4	7	7	7	11	13	5	9	55	54	52
15	A	23	175	62	20.24489796	11	86	78	71	Flex	Upper_Norm	11	7	8	9	9	5	6	8	10	12	9	7	7	13	12	10	8	73	70	48
15	A	23	175	62	20.24489796	11	86	78	71	DumbbellStand	Lower_Norm	0	-1	0	2	0	1	3	4	3	0	-4	-4	-5	-8	-11	-11	-8	5	33	-34
15	A	23	175	62	20.24489796	11	86	78	71	DumbbellStand	Measure	2	3	3	1	2	3	7	4	4	1	0	-2	0	-2	-7	-9	-3	3	30	-23
15	A	23	175	62	20.24489796	11	86	78	71	DumbbellStand	Upper_Norm	8	9	8	6	6	5	7	8	9	6	2	0	-1	-2	-5	-5	-2	15	49	-26
16	D	20	170	55	19.03114187	15	57	44	48	Stand	Lower_Norm	-1	0	1	2	1	1	3	4	3	1	-2	-3	-4	-7	-10	-10	-9	8	34	-35
16	D	20	170	55	19.03114187	15	57	44	48	Stand	Measure	2	3	5	7	5	4	2	7	-1	1	0	4	5	-3	-10	-14	0	15	36	-19
16	D	20	170	55	19.03114187	15	57	44	48	Stand	Upper_Norm	7	8	7	6	5	5	7	8	9	7	4	1	0	-1	-4	-6	-1	18	52	-21
16	D	20	170	55	19.03114187	15	57	44	48	Flex	Lower_Norm	3	1	0	-1	3	1	2	4	6	6	3	1	1	5	6	4	0	47	50	26
16	D	20	170	55	19.03114187	15	57	44	48	Flex	Measure	0	7	3	8	5	5	4	7	6	4	5	3	10	10	12	5	-4	44	54	36
16	D	20	170	55	19.03114187	15	57	44	48	Flex	Upper_Norm	11	7	8	9	9	5	6	8	10	12	9	7	7	13	12	10	8	73	70	48
16	D	20	170	55	19.03114187	15	57	44	48	DumbbellStand	Lower_Norm	0	-1	0	2	0	1	3	4	3	0	-4	-4	-5	-8	-11	-11	-8	5	33	-34
16	D	20	170	55	19.03114187	15	57	44	48	DumbbellStand	Measure	-3	7	1	9	3	4	5	4	2	1	-1	-1	2	-3	-6	-14	6	3	32	-16
16	D	20	170	55	19.03114187	15	57	44	48	DumbbellStand	Upper_Norm	8	9	8	6	6	5	7	8	9	6	2	0	-1	-2	-5	-5	-2	15	49	-26
17	D	19	178	65.5	20.67289484	11	72	72	62	Stand	Lower_Norm	-1	0	1	2	1	1	3	4	3	1	-2	-3	-4	-7	-10	-10	-9	8	34	-35
17	D	19	178	65.5	20.67289484	11	72	72	62	Stand	Measure	2	5	5	11	5	1	3	6	1	-1	0	1	2	-2	-4	-6	-3	6	36	-12
17	D	19	178	65.5	20.67289484	11	72	72	62	Stand	Upper_Norm	7	8	7	6	5	5	7	8	9	7	4	1	0	-1	-4	-6	-1	18	52	-21
17	D	19	178	65.5	20.67289484	11	72	72	62	Flex	Lower_Norm	3	1	0	-1	3	1	2	4	6	6	3	1	1	5	6	4	0	47	50	26
17	D	19	178	65.5	20.67289484	11	72	72	62	Flex	Measure	9	4	3	8	5	2	4	5	8	5	3	4	9	14	19	13	6	45	57	65
17	D	19	178	65.5	20.67289484	11	72	72	62	Flex	Upper_Norm	11	7	8	9	9	5	6	8	10	12	9	7	7	13	12	10	8	73	70	48
17	D	19	178	65.5	20.67289484	11	72	72	62	DumbbellStand	Lower_Norm	0	-1	0	2	0	1	3	4	3	0	-4	-4	-5	-8	-11	-11	-8	5	33	-34
17	D	19	178	65.5	20.67289484	11	72	72	62	DumbbellStand	Measure	5	2	2	8	7	0	6	7	2	-1	-3	-1	0	-4	-3	-9	-5	0	34	-22
17	D	19	178	65.5	20.67289484	11	72	72	62	DumbbellStand	Upper_Norm	8	9	8	6	6	5	7	8	9	6	2	0	-1	-2	-5	-5	-2	15	49	-26
18	D	21	168	66.4	23.5260771	6	43	68	36	Stand	Lower_Norm	-1	0	1	2	1	1	3	4	3	1	-2	-3	-4	-7	-10	-10	-9	8	34	-35
18	D	21	168	66.4	23.5260771	6	43	68	36	Stand	Measure	4	7	5	2	0	1	5	3	4	6	5	3	0	-4	-10	-17	-7	5	42	-21
18	D	21	168	66.4	23.5260771	6	43	68	36	Stand	Upper_Norm	7	8	7	6	5	5	7	8	9	7	4	1	0	-1	-4	-6	-1	18	52	-21
18	D	21	168	66.4	23.5260771	6	43	68	36	Flex	Lower_Norm	3	1	0	-1	3	1	2	4	6	6	3	1	1	5	6	4	0	47	50	26
18	D	21	168	66.4	23.5260771	6	43	68	36	Flex	Measure	9	7	4	3	5	2	4	5	5	8	1	9	11	11	11	0	10	56	54	52
18	D	21	168	66.4	23.5260771	6	43	68	36	Flex	Upper_Norm	11	7	8	9	9	5	6	8	10	12	9	7	7	13	12	10	8	73	70	48
18	D	21	168	66.4	23.5260771	6	43	68	36	DumbbellStand	Lower_Norm	0	-1	0	2	0	1	3	4	3	0	-4	-4	-5	-8	-11	-11	-8	5	33	-34
18	D	21	168	66.4	23.5260771	6	43	68	36	DumbbellStand	Measure	13	6	5	5	0	3	5	1	0	0	0	-2	-5	-12	-13	-13	4	18	37	-42
18	D	21	168	66.4	23.5260771	6	43	68	36	DumbbellStand	Upper_Norm	8	9	8	6	6	5	7	8	9	6	2	0	-1	-2	-5	-5	-2	15	49	-26
19	D	24	176	71	22.92097107	36	76	69	54	Stand	Lower_Norm	-1	0	1	2	1	1	3	4	3	1	-2	-3	-4	-7	-10	-10	-9	8	34	-35
19	D	24	176	71	22.92097107	36	76	69	54	Stand	Measure	4	8	6	6	6	4	5	6	3	4	1	-6	-3	-7	-10	-5	-2	17	52	-32
19	D	24	176	71	22.92097107	36	76	69	54	Stand	Upper_Norm	7	8	7	6	5	5	7	8	9	7	4	1	0	-1	-4	-6	-1	18	52	-21
19	D	24	176	71	22.92097107	36	76	69	54	Flex	Lower_Norm	3	1	0	-1	3	1	2	4	6	6	3	1	1	5	6	4	0	47	50	26
19	D	24	176	71	22.92097107	36	76	69	54	Flex	Measure	5	10	6	4	6	6	5	9	8	2	3	1	8	10	6	4	10	54	65	38
19	D	24	176	71	22.92097107	36	76	69	54	Flex	Upper_Norm	11	7	8	9	9	5	6	8	10	12	9	7	7	13	12	10	8	73	70	48
19	D	24	176	71	22.92097107	36	76	69	54	DumbbellStand	Lower_Norm	0	-1	0	2	0	1	3	4	3	0	-4	-4	-5	-8	-11	-11	-8	5	33	-34
19	D	24	176	71	22.92097107	36	76	69	54	DumbbellStand	Measure	0	4	10	5	2	5	5	9	2	-2	0	-4	-5	-10	-8	-7	-2	10	41	-35
19	D	24	176	71	22.92097107	36	76	69	54	DumbbellStand	Upper_Norm	8	9	8	6	6	5	7	8	9	6	2	0	-1	-2	-5	-5	-2	15	49	-26
20	D	19	168	48	17.00680272	3	44	66	59	Stand	Lower_Norm	-1	0	1	2	1	1	3	4	3	1	-2	-3	-4	-7	-10	-10	-9	8	34	-35
20	D	19	168	48	17.00680272	3	44	66	59	Stand	Measure	6	4	3	0	2	1	0	2	7	7	4	-3	-1	-8	-5	3	0	9	36	-13
20	D	19	168	48	17.00680272	3	44	66	59	Stand	Upper_Norm	7	8	7	6	5	5	7	8	9	7	4	1	0	-1	-4	-6	-1	18	52	-21
20	D	19	168	48	17.00680272	3	44	66	59	Flex	Lower_Norm	3	1	0	-1	3	1	2	4	6	6	3	1	1	5	6	4	0	47	50	26
20	D	19	168	48	17.00680272	3	44	66	59	Flex	Measure	8	3	3	4	2	3	4	4	6	9	9	2	4	9	9	6	3	48	56	33
20	D	19	168	48	17.00680272	3	44	66	59	Flex	Upper_Norm	11	7	8	9	9	5	6	8	10	12	9	7	7	13	12	10	8	73	70	48
20	D	19	168	48	17.00680272	3	44	66	59	DumbbellStand	Lower_Norm	0	-1	0	2	0	1	3	4	3	0	-4	-4	-5	-8	-11	-11	-8	5	33	-34
20	D	19	168	48	17.00680272	3	44	66	59	DumbbellStand	Measure	6	3	2	0	2	3	3	1	5	6	5	-2	-9	-7	-4	-3	-4	14	36	-28
20	D	19	168	48	17.00680272	3	44	66	59	DumbbellStand	Upper_Norm	8	9	8	6	6	5	7	8	9	6	2	0	-1	-2	-5	-5	-2	15	49	-26
20	D	19	168	48	17.00680272	3	44	66	59	Stand	Lower_Norm	-1	0	1	2	1	1	3	4	3	1	-2	-3	-4	-7	-10	-10	-9	8	34	-35
20	D	19	168	48	17.00680272	3	44	66	59	Stand	Measure	0	1	12	7	4	4	2	2	1	0	-2	-3	-2	-7	-14	0	-5	23	32	-32
20	D	19	168	48	17.00680272	3	44	66	59	Stand	Upper_Norm	7	8	7	6	5	5	7	8	9	7	4	1	0	-1	-4	-6	-1	18	52	-21
20	D	19	168	48	17.00680272	3	44	66	59	Flex	Lower_Norm	3	1	0	-1	3	1	2	4	6	6	3	1	1	5	6	4	0	47	50	26
20	D	19	168	48	17.00680272	3	44	66	59	Flex	Measure	13	2	9	6	8	6	4	5	6	6	7	1	5	8	10	8	3	55	71	35
20	D	19	168	48	17.00680272	3	44	66	59	Flex	Upper_Norm	11	7	8	9	9	5	6	8	10	12	9	7	7	13	12	10	8	73	70	48
20	D	19	168	48	17.00680272	3	44	66	59	DumbbellStand	Lower_Norm	0	-1	0	2	0	1	3	4	3	0	-4	-4	-5	-8	-11	-11	-8	5	33	-34
20	D	19	168	48	17.00680272	3	44	66	59	DumbbellStand	Measure	1	2	7	6	3	3	5	3	1	1	-3	-5	-3	-5	-11	-8	-7	21	30	-39
20	D	19	168	48	17.00680272	3	44	66	59	DumbbellStand	Upper_Norm	8	9	8	6	6	5	7	8	9	6	2	0	-1	-2	-5	-5	-2	15	49	-26
22	E	18	168	53	18.77834467	3	66	76	65	Stand	Lower_Norm	-1	0	1	2	1	1	3	4	3	1	-2	-3	-4	-7	-10	-10	-9	8	34	-35
22	E	18	168	53	18.77834467	3	66	76	65	Stand	Measure	6	4	6	1	-1	2	4	2	-1	0	-1	-1	1	0	-2	-6	-7	7	22	-15
22	E	18	168	53	18.77834467	3	66	76	65	Stand	Upper_Norm	7	8	7	6	5	5	7	8	9	7	4	1	0	-1	-4	-6	-1	18	52	-21
22	E	18	168	53	18.77834467	3	66	76	65	Flex	Lower_Norm	3	1	0	-1	3	1	2	4	6	6	3	1	1	5	6	4	0	47	50	26
22	E	18	168	53	18.77834467	3	66	76	65	Flex	Measure	11	0	5	8	1	1	3	7	8	5	7	1	9	11	16	11	8	45	55	58
22	E	18	168	53	18.77834467	3	66	76	65	Flex	Upper_Norm	11	7	8	9	9	5	6	8	10	12	9	7	7	13	12	10	8	73	70	48
22	E	18	168	53	18.77834467	3	66	76	65	DumbbellStand	Lower_Norm	0	-1	0	2	0	1	3	4	3	0	-4	-4	-5	-8	-11	-11	-8	5	33	-34
22	E	18	168	53	18.77834467	3	66	76	65	DumbbellStand	Measure	3	2	4	2	1	5	6	5	3	-4	0	-2	0	-3	-3	-8	-8	1	26	-25
22	E	18	168	53	18.77834467	3	66	76	65	DumbbellStand	Upper_Norm	8	9	8	6	6	5	7	8	9	6	2	0	-1	-2	-5	-5	-2	15	49	-26
23	E	20	182	79.5	24.00072455	11	62	44	53	Stand	Lower_Norm	-1	0	1	2	1	1	3	4	3	1	-2	-3	-4	-7	-10	-10	-9	8	34	-35
23	E	20	182	79.5	24.00072455	11	62	44	53	Stand	Measure	2	6	7	5	5	8	5	12	5	2	0	0	-6	-8	-8	-2	6	17	57	-30
23	E	20	182	79.5	24.00072455	11	62	44	53	Stand	Upper_Norm	7	8	7	6	5	5	7	8	9	7	4	1	0	-1	-4	-6	-1	18	52	-21
23	E	20	182	79.5	24.00072455	11	62	44	53	Flex	Lower_Norm	3	1	0	-1	3	1	2	4	6	6	3	1	1	5	6	4	0	47	50	26
23	E	20	182	79.5	24.00072455	11	62	44	53	Flex	Measure	2	7	6	10	3	7	11	7	12	7	4	6	7	7	9	4	-3	46	75	29
23	E	20	182	79.5	24.00072455	11	62	44	53	Flex	Upper_Norm	11	7	8	9	9	5	6	8	10	12	9	7	7	13	12	10	8	73	70	48
23	E	20	182	79.5	24.00072455	11	62	44	53	DumbbellStand	Lower_Norm	0	-1	0	2	0	1	3	4	3	0	-4	-4	-5	-8	-11	-11	-8	5	33	-34
23	E	20	182	79.5	24.00072455	11	62	44	53	DumbbellStand	Measure	-2	3	5	5	3	10	8	7	8	2	0	-1	-1	-7	-10	-5	0	6	49	-25
23	E	20	182	79.5	24.00072455	11	62	44	53	DumbbellStand	Upper_Norm	8	9	8	6	6	5	7	8	9	6	2	0	-1	-2	-5	-5	-2	15	49	-26
24	E	19	177	53.4	17.04491047	3	43	68	14	Stand	Lower_Norm	-1	0	1	2	1	1	3	4	3	1	-2	-3	-4	-7	-10	-10	-9	8	34	-35
24	E	19	177	53.4	17.04491047	3	43	68	14	Stand	Measure	1	7	5	4	6	4	5	5	1	-1	-5	-5	-2	5	0	-5	0	1	31	-6
24	E	19	177	53.4	17.04491047	3	43	68	14	Stand	Upper_Norm	7	8	7	6	5	5	7	8	9	7	4	1	0	-1	-4	-6	-1	18	52	-21
24	E	19	177	53.4	17.04491047	3	43	68	14	Flex	Lower_Norm	3	1	0	-1	3	1	2	4	6	6	3	1	1	5	6	4	0	47	50	26
24	E	19	177	53.4	17.04491047	3	43	68	14	Flex	Measure	7	0	9	6	4	0	3	7	4	3	3	0	1	9	13	13	12	43	48	49
24	E	19	177	53.4	17.04491047	3	43	68	14	Flex	Upper_Norm	11	7	8	9	9	5	6	8	10	12	9	7	7	13	12	10	8	73	70	48
24	E	19	177	53.4	17.04491047	3	43	68	14	DumbbellStand	Lower_Norm	0	-1	0	2	0	1	3	4	3	0	-4	-4	-5	-8	-11	-11	-8	5	33	-34
24	E	19	177	53.4	17.04491047	3	43	68	14	DumbbellStand	Measure	3	2	7	4	1	4	7	4	0	-3	-5	-3	0	0	-8	1	-23	16	24	-32
24	E	19	177	53.4	17.04491047	3	43	68	14	DumbbellStand	Upper_Norm	8	9	8	6	6	5	7	8	9	6	2	0	-1	-2	-5	-5	-2	15	49	-26
25	E	23	180	58.1	17.93209877	3	70	71	55	Stand	Lower_Norm	-1	0	1	2	1	1	3	4	3	1	-2	-3	-4	-7	-10	-10	-9	8	34	-35
25	E	23	180	58.1	17.93209877	3	70	71	55	Stand	Measure	-1	0	4	7	8	4	1	5	3	-1	1	-1	-1	-2	-6	-6	-8	19	31	-24
25	E	23	180	58.1	17.93209877	3	70	71	55	Stand	Upper_Norm	7	8	7	6	5	5	7	8	9	7	4	1	0	-1	-4	-6	-1	18	52	-21
25	E	23	180	58.1	17.93209877	3	70	71	55	Flex	Lower_Norm	3	1	0	-1	3	1	2	4	6	6	3	1	1	5	6	4	0	47	50	26
25	E	23	180	58.1	17.93209877	3	70	71	55	Flex	Measure	2	2	4	8	9	7	3	5	9	4	3	4	6	7	9	5	1	42	56	33
25	E	23	180	58.1	17.93209877	3	70	71	55	Flex	Upper_Norm	11	7	8	9	9	5	6	8	10	12	9	7	7	13	12	10	8	73	70	48
25	E	23	180	58.1	17.93209877	3	70	71	55	DumbbellStand	Lower_Norm	0	-1	0	2	0	1	3	4	3	0	-4	-4	-5	-8	-11	-11	-8	5	33	-34
25	E	23	180	58.1	17.93209877	3	70	71	55	DumbbellStand	Measure	0	0	4	7	6	4	2	5	1	-2	0	-2	-3	-4	-8	-10	2	5	26	-24
25	E	23	180	58.1	17.93209877	3	70	71	55	DumbbellStand	Upper_Norm	8	9	8	6	6	5	7	8	9	6	2	0	-1	-2	-5	-5	-2	15	49	-26
26	F	18	179	104.7	32.67688274	3	48	53	35	Stand	Lower_Norm	-1	0	1	2	1	1	3	4	3	1	-2	-3	-4	-7	-10	-10	-9	8	34	-35
26	F	18	179	104.7	32.67688274	3	48	53	35	Stand	Measure	5	7	6	0	2	4	7	5	6	7	6	3	-6	-14	-7	-4	2	11	55	-27
26	F	18	179	104.7	32.67688274	3	48	53	35	Stand	Upper_Norm	7	8	7	6	5	5	7	8	9	7	4	1	0	-1	-4	-6	-1	18	52	-21
26	F	18	179	104.7	32.67688274	3	48	53	35	Flex	Lower_Norm	3	1	0	-1	3	1	2	4	6	6	3	1	1	5	6	4	0	47	50	26
26	F	18	179	104.7	32.67688274	3	48	53	35	Flex	Measure	8	4	4	4	1	1	5	7	7	12	9	11	6	7	9	1	8	41	61	42
26	F	18	179	104.7	32.67688274	3	48	53	35	Flex	Upper_Norm	11	7	8	9	9	5	6	8	10	12	9	7	7	13	12	10	8	73	70	48
26	F	18	179	104.7	32.67688274	3	48	53	35	DumbbellStand	Lower_Norm	0	-1	0	2	0	1	3	4	3	0	-4	-4	-5	-8	-11	-11	-8	5	33	-34
26	F	18	179	104.7	32.67688274	3	48	53	35	DumbbellStand	Measure	8	4	1	2	5	7	5	5	8	7	-2	-10	-12	-6	-9	-4	-3	25	49	-43
26	F	18	179	104.7	32.67688274	3	48	53	35	DumbbellStand	Upper_Norm	8	9	8	6	6	5	7	8	9	6	2	0	-1	-2	-5	-5	-2	15	49	-26
27	F	20	175	82	26.7755102	6	82	86	65	Stand	Lower_Norm	-1	0	1	2	1	1	3	4	3	1	-2	-3	-4	-7	-10	-10	-9	8	34	-35
27	F	20	175	82	26.7755102	6	82	86	65	Stand	Measure	4	2	8	4	3	4	4	5	4	4	4	1	-5	-4	-7	-7	-5	15	46	-26
27	F	20	175	82	26.7755102	6	82	86	65	Stand	Upper_Norm	7	8	7	6	5	5	7	8	9	7	4	1	0	-1	-4	-6	-1	18	52	-21
27	F	20	175	82	26.7755102	6	82	86	65	Flex	Lower_Norm	3	1	0	-1	3	1	2	4	6	6	3	1	1	5	6	4	0	47	50	26
27	F	20	175	82	26.7755102	6	82	86	65	Flex	Measure	0	0	6	7	2	3	3	5	6	6	8	8	4	6	10	9	3	61	44	41
27	F	20	175	82	26.7755102	6	82	86	65	Flex	Upper_Norm	11	7	8	9	9	5	6	8	10	12	9	7	7	13	12	10	8	73	70	48
27	F	20	175	82	26.7755102	6	82	86	65	DumbbellStand	Lower_Norm	0	-1	0	2	0	1	3	4	3	0	-4	-4	-5	-8	-11	-11	-8	5	33	-34
27	F	20	175	82	26.7755102	6	82	86	65	DumbbellStand	Measure	3	4	7	4	3	8	6	-1	1	4	2	1	-3	-8	-3	-7	-10	24	41	-31
27	F	20	175	82	26.7755102	6	82	86	65	DumbbellStand	Upper_Norm	8	9	8	6	6	5	7	8	9	6	2	0	-1	-2	-5	-5	-2	15	49	-26
28	F	21	174	49	16.18443652	6	66	71	58	Stand	Lower_Norm	-1	0	1	2	1	1	3	4	3	1	-2	-3	-4	-7	-10	-10	-9	8	34	-35
28	F	21	174	49	16.18443652	6	66	71	58	Stand	Measure	6	9	6	2	1	2	4	3	3	-2	-2	-3	0	-4	-7	-1	-2	14	33	-17
28	F	21	174	49	16.18443652	6	66	71	58	Stand	Upper_Norm	7	8	7	6	5	5	7	8	9	7	4	1	0	-1	-4	-6	-1	18	52	-21
28	F	21	174	49	16.18443652	6	66	71	58	Flex	Lower_Norm	3	1	0	-1	3	1	2	4	6	6	3	1	1	5	6	4	0	47	50	26
28	F	21	174	49	16.18443652	6	66	71	58	Flex	Measure	5	7	8	10	2	6	5	6	6	5	4	3	10	11	9	10	4	40	63	47
28	F	21	174	49	16.18443652	6	66	71	58	Flex	Upper_Norm	11	7	8	9	9	5	6	8	10	12	9	7	7	13	12	10	8	73	70	48
28	F	21	174	49	16.18443652	6	66	71	58	DumbbellStand	Lower_Norm	0	-1	0	2	0	1	3	4	3	0	-4	-4	-5	-8	-11	-11	-8	5	33	-34
28	F	21	174	49	16.18443652	6	66	71	58	DumbbellStand	Measure	3	6	6	5	4	4	4	3	1	-3	-5	-3	-1	-8	-8	-7	0	12	28	-28
28	F	21	174	49	16.18443652	6	66	71	58	DumbbellStand	Upper_Norm	8	9	8	6	6	5	7	8	9	6	2	0	-1	-2	-5	-5	-2	15	49	-26
29	F	20	193	90	24.16172246	6	56	66	65	Stand	Lower_Norm	-1	0	1	2	1	1	3	4	3	1	-2	-3	-4	-7	-10	-10	-9	8	34	-35
29	F	20	193	90	24.16172246	6	56	66	65	Stand	Measure	9	5	4	3	2	5	5	2	0	4	-1	-1	-2	-3	-6	-15	4	16	38	-22
29	F	20	193	90	24.16172246	6	56	66	65	Stand	Upper_Norm	7	8	7	6	5	5	7	8	9	7	4	1	0	-1	-4	-6	-1	18	52	-21
29	F	20	193	90	24.16172246	6	56	66	65	Flex	Lower_Norm	3	1	0	-1	3	1	2	4	6	6	3	1	1	5	6	4	0	47	50	26
29	F	20	193	90	24.16172246	6	56	66	65	Flex	Measure	7	4	4	2	6	7	2	7	6	3	7	2	7	13	15	6	7	70	55	50
29	F	20	193	90	24.16172246	6	56	66	65	Flex	Upper_Norm	11	7	8	9	9	5	6	8	10	12	9	7	7	13	12	10	8	73	70	48
29	F	20	193	90	24.16172246	6	56	66	65	DumbbellStand	Lower_Norm	0	-1	0	2	0	1	3	4	3	0	-4	-4	-5	-8	-11	-11	-8	5	33	-34
29	F	20	193	90	24.16172246	6	56	66	65	DumbbellStand	Measure	9	7	1	4	5	5	5	6	2	0	-2	-1	-1	-4	-8	-11	4	4	41	-21
29	F	20	193	90	24.16172246	6	56	66	65	DumbbellStand	Upper_Norm	8	9	8	6	6	5	7	8	9	6	2	0	-1	-2	-5	-5	-2	15	49	-26
30	G	19	180	73	22.5308642	6	66	48	50	Stand	Lower_Norm	-1	0	1	2	1	1	3	4	3	1	-2	-3	-4	-7	-10	-10	-9	8	34	-35
30	G	19	180	73	22.5308642	6	66	48	50	Stand	Measure	9	8	5	2	3	0	3	-3	1	3	4	1	2	-3	-5	-7	-3	13	36	-14
30	G	19	180	73	22.5308642	6	66	48	50	Stand	Upper_Norm	7	8	7	6	5	5	7	8	9	7	4	1	0	-1	-4	-6	-1	18	52	-21
30	G	19	180	73	22.5308642	6	66	48	50	Flex	Lower_Norm	3	1	0	-1	3	1	2	4	6	6	3	1	1	5	6	4	0	47	50	26
30	G	19	180	73	22.5308642	6	66	48	50	Flex	Measure	19	8	5	-3	8	4	4	5	4	6	10	5	12	21	18	8	1	37	70	64
30	G	19	180	73	22.5308642	6	66	48	50	Flex	Upper_Norm	11	7	8	9	9	5	6	8	10	12	9	7	7	13	12	10	8	73	70	48
30	G	19	180	73	22.5308642	6	66	48	50	DumbbellStand	Lower_Norm	0	-1	0	2	0	1	3	4	3	0	-4	-4	-5	-8	-11	-11	-8	5	33	-34
30	G	19	180	73	22.5308642	6	66	48	50	DumbbellStand	Measure	5	6	1	0	3	2	5	2	0	2	0	2	3	-8	-9	-6	-3	3	28	-21
30	G	19	180	73	22.5308642	6	66	48	50	DumbbellStand	Upper_Norm	8	9	8	6	6	5	7	8	9	6	2	0	-1	-2	-5	-5	-2	15	49	-26
31	G	21	173	73.5	24.55812089	3	74	56	40	Stand	Lower_Norm	-1	0	1	2	1	1	3	4	3	1	-2	-3	-4	-7	-10	-10	-9	8	34	-35
31	G	21	173	73.5	24.55812089	3	74	56	40	Stand	Measure	7	7	5	4	6	5	4	4	6	7	1	-1	-2	-6	-13	-12	-3	19	59	-37
31	G	21	173	73.5	24.55812089	3	74	56	40	Stand	Upper_Norm	7	8	7	6	5	5	7	8	9	7	4	1	0	-1	-4	-6	-1	18	52	-21
31	G	21	173	73.5	24.55812089	3	74	56	40	Flex	Lower_Norm	3	1	0	-1	3	1	2	4	6	6	3	1	1	5	6	4	0	47	50	26
31	G	21	173	73.5	24.55812089	3	74	56	40	Flex	Measure	12	11	-2	8	2	7	6	4	8	8	7	4	4	8	9	8	3	40	70	36
31	G	21	173	73.5	24.55812089	3	74	56	40	Flex	Upper_Norm	11	7	8	9	9	5	6	8	10	12	9	7	7	13	12	10	8	73	70	48
31	G	21	173	73.5	24.55812089	3	74	56	40	DumbbellStand	Lower_Norm	0	-1	0	2	0	1	3	4	3	0	-4	-4	-5	-8	-11	-11	-8	5	33	-34
31	G	21	173	73.5	24.55812089	3	74	56	40	DumbbellStand	Measure	8	5	5	4	2	3	5	3	5	0	2	-2	-5	-4	-4	-9	-11	9	43	-34
31	G	21	173	73.5	24.55812089	3	74	56	40	DumbbellStand	Upper_Norm	8	9	8	6	6	5	7	8	9	6	2	0	-1	-2	-5	-5	-2	15	49	-26
32	G	18	168	65	23.03004535	11	68	61	54	Stand	Lower_Norm	-1	0	1	2	1	1	3	4	3	1	-2	-3	-4	-7	-10	-10	-9	8	34	-35
32	G	18	168	65	23.03004535	11	68	61	54	Stand	Measure	7	10	6	4	1	1	6	7	2	3	2	1	-3	-5	-11	-9	1	16	50	-25
32	G	18	168	65	23.03004535	11	68	61	54	Stand	Upper_Norm	7	8	7	6	5	5	7	8	9	7	4	1	0	-1	-4	-6	-1	18	52	-21
32	G	18	168	65	23.03004535	11	68	61	54	Flex	Lower_Norm	3	1	0	-1	3	1	2	4	6	6	3	1	1	5	6	4	0	47	50	26
32	G	18	168	65	23.03004535	11	68	61	54	Flex	Measure	6	9	2	6	5	1	4	7	6	4	7	7	7	7	8	3	-3	60	56	29
32	G	18	168	65	23.03004535	11	68	61	54	Flex	Upper_Norm	11	7	8	9	9	5	6	8	10	12	9	7	7	13	12	10	8	73	70	48
32	G	18	168	65	23.03004535	11	68	61	54	DumbbellStand	Lower_Norm	0	-1	0	2	0	1	3	4	3	0	-4	-4	-5	-8	-11	-11	-8	5	33	-34
32	G	18	168	65	23.03004535	11	68	61	54	DumbbellStand	Measure	0	7	8	1	3	1	1	5	5	1	2	1	2	-3	-7	-9	-4	13	34	-20
32	G	18	168	65	23.03004535	11	68	61	54	DumbbellStand	Upper_Norm	8	9	8	6	6	5	7	8	9	6	2	0	-1	-2	-5	-5	-2	15	49	-26
33	G	18	167	47.5	17.03180465	11	32	44	26	Stand	Lower_Norm	-1	0	1	2	1	1	3	4	3	1	-2	-3	-4	-7	-10	-10	-9	8	34	-35
33	G	18	167	47.5	17.03180465	11	32	44	26	Stand	Measure	12	12	3	6	10	7	4	4	6	1	0	1	-5	-10	-11	-8	5	18	65	-27
33	G	18	167	47.5	17.03180465	11	32	44	26	Stand	Upper_Norm	7	8	7	6	5	5	7	8	9	7	4	1	0	-1	-4	-6	-1	18	52	-21
33	G	18	167	47.5	17.03180465	11	32	44	26	Flex	Lower_Norm	3	1	0	-1	3	1	2	4	6	6	3	1	1	5	6	4	0	47	50	26
33	G	18	167	47.5	17.03180465	11	32	44	26	Flex	Measure	6	5	11	13	0	9	8	7	6	7	5	2	5	12	7	11	6	54	75	44
33	G	18	167	47.5	17.03180465	11	32	44	26	Flex	Upper_Norm	11	7	8	9	9	5	6	8	10	12	9	7	7	13	12	10	8	73	70	48
33	G	18	167	47.5	17.03180465	11	32	44	26	DumbbellStand	Lower_Norm	0	-1	0	2	0	1	3	4	3	0	-4	-4	-5	-8	-11	-11	-8	5	33	-34
33	G	18	167	47.5	17.03180465	11	32	44	26	DumbbellStand	Measure	-3	0	19	2	7	11	7	7	8	-2	-4	-1	-4	-9	-11	-5	7	11	52	-23
33	G	18	167	47.5	17.03180465	11	32	44	26	DumbbellStand	Upper_Norm	8	9	8	6	6	5	7	8	9	6	2	0	-1	-2	-5	-5	-2	15	49	-26
34	G	20	172	50	16.90102758	11	76	72	46	Stand	Lower_Norm	-1	0	1	2	1	1	3	4	3	1	-2	-3	-4	-7	-10	-10	-9	8	34	-35
34	G	20	172	50	16.90102758	11	76	72	46	Stand	Measure	2	3	5	6	6	3	8	4	2	3	4	3	-3	-7	-10	-7	-3	17	46	-28
34	G	20	172	50	16.90102758	11	76	72	46	Stand	Upper_Norm	7	8	7	6	5	5	7	8	9	7	4	1	0	-1	-4	-6	-1	18	52	-21
34	G	20	172	50	16.90102758	11	76	72	46	Flex	Lower_Norm	3	1	0	-1	3	1	2	4	6	6	3	1	1	5	6	4	0	47	50	26
34	G	20	172	50	16.90102758	11	76	72	46	Flex	Measure	6	1	1	0	4	4	4	4	5	5	3	3	7	6	0	6	3	74	37	25
34	G	20	172	50	16.90102758	11	76	72	46	Flex	Upper_Norm	11	7	8	9	9	5	6	8	10	12	9	7	7	13	12	10	8	73	70	48
34	G	20	172	50	16.90102758	11	76	72	46	DumbbellStand	Lower_Norm	0	-1	0	2	0	1	3	4	3	0	-4	-4	-5	-8	-11	-11	-8	5	33	-34
34	G	20	172	50	16.90102758	11	76	72	46	DumbbellStand	Measure	4	2	2	4	5	5	6	7	5	5	4	3	2	-4	-6	-13	-11	9	48	-29
34	G	20	172	50	16.90102758	11	76	72	46	DumbbellStand	Upper_Norm	8	9	8	6	6	5	7	8	9	6	2	0	-1	-2	-5	-5	-2	15	49	-26
35	H	24	185	77.5	22.64426589	11	78	82	80	Stand	Lower_Norm	-1	0	1	2	1	1	3	4	3	1	-2	-3	-4	-7	-10	-10	-9	8	34	-35
35	H	24	185	77.5	22.64426589	11	78	82	80	Stand	Measure	6	9	3	4	4	3	3	8	3	1	0	1	1	-7	-6	-10	-9	19	43	-31
35	H	24	185	77.5	22.64426589	11	78	82	80	Stand	Upper_Norm	7	8	7	6	5	5	7	8	9	7	4	1	0	-1	-4	-6	-1	18	52	-21
35	H	24	185	77.5	22.64426589	11	78	82	80	Flex	Lower_Norm	3	1	0	-1	3	1	2	4	6	6	3	1	1	5	6	4	0	47	50	26
35	H	24	185	77.5	22.64426589	11	78	82	80	Flex	Measure	7	6	4	12	1	1	5	11	6	6	2	7	8	6	9	3	-3	65	60	31
35	H	24	185	77.5	22.64426589	11	78	82	80	Flex	Upper_Norm	11	7	8	9	9	5	6	8	10	12	9	7	7	13	12	10	8	73	70	48
35	H	24	185	77.5	22.64426589	11	78	82	80	DumbbellStand	Lower_Norm	0	-1	0	2	0	1	3	4	3	0	-4	-4	-5	-8	-11	-11	-8	5	33	-34
35	H	24	185	77.5	22.64426589	11	78	82	80	DumbbellStand	Measure	8	10	5	4	5	3	1	6	3	2	-1	0	-2	-5	-8	-8	-8	14	47	-31
35	H	24	185	77.5	22.64426589	11	78	82	80	DumbbellStand	Upper_Norm	8	9	8	6	6	5	7	8	9	6	2	0	-1	-2	-5	-5	-2	15	49	-26
36	H	18	175	56.5	18.44897959	11	58	56	50	Stand	Lower_Norm	-1	0	1	2	1	1	3	4	3	1	-2	-3	-4	-7	-10	-10	-9	8	34	-35
36	H	18	175	56.5	18.44897959	11	58	56	50	Stand	Measure	7	8	8	6	0	5	5	2	4	0	-2	-3	-5	-4	-8	-14	3	19	43	-32
36	H	18	175	56.5	18.44897959	11	58	56	50	Stand	Upper_Norm	7	8	7	6	5	5	7	8	9	7	4	1	0	-1	-4	-6	-1	18	52	-21
36	H	18	175	56.5	18.44897959	11	58	56	50	Flex	Lower_Norm	3	1	0	-1	3	1	2	4	6	6	3	1	1	5	6	4	0	47	50	26
36	H	18	175	56.5	18.44897959	11	58	56	50	Flex	Measure	2	3	6	6	6	2	5	4	4	4	5	-1	7	11	12	15	8	68	48	50
36	H	18	175	56.5	18.44897959	11	58	56	50	Flex	Upper_Norm	11	7	8	9	9	5	6	8	10	12	9	7	7	13	12	10	8	73	70	48
36	H	18	175	56.5	18.44897959	11	58	56	50	DumbbellStand	Lower_Norm	0	-1	0	2	0	1	3	4	3	0	-4	-4	-5	-8	-11	-11	-8	5	33	-34
36	H	18	175	56.5	18.44897959	11	58	56	50	DumbbellStand	Measure	5	6	6	6	0	5	8	5	-2	0	-4	-5	-4	-7	-6	-8	-5	16	34	-36
36	H	18	175	56.5	18.44897959	11	58	56	50	DumbbellStand	Upper_Norm	8	9	8	6	6	5	7	8	9	6	2	0	-1	-2	-5	-5	-2	15	49	-26
37	H	24	175	65.5	21.3877551	6	66	54	59	Stand	Lower_Norm	-1	0	1	2	1	1	3	4	3	1	-2	-3	-4	-7	-10	-10	-9	8	34	-35
37	H	24	175	65.5	21.3877551	6	66	54	59	Stand	Measure	6	5	10	5	3	5	2	-1	0	0	-1	-1	-2	-6	-4	-5	1	13	34	-17
37	H	24	175	65.5	21.3877551	6	66	54	59	Stand	Upper_Norm	7	8	7	6	5	5	7	8	9	7	4	1	0	-1	-4	-6	-1	18	52	-21
37	H	24	175	65.5	21.3877551	6	66	54	59	Flex	Lower_Norm	3	1	0	-1	3	1	2	4	6	6	3	1	1	5	6	4	0	47	50	26
37	H	24	175	65.5	21.3877551	6	66	54	59	Flex	Measure	4	5	6	6	3	3	5	6	5	5	3	2	9	7	10	3	5	32	51	36
37	H	24	175	65.5	21.3877551	6	66	54	59	Flex	Upper_Norm	11	7	8	9	9	5	6	8	10	12	9	7	7	13	12	10	8	73	70	48
37	H	24	175	65.5	21.3877551	6	66	54	59	DumbbellStand	Lower_Norm	0	-1	0	2	0	1	3	4	3	0	-4	-4	-5	-8	-11	-11	-8	5	33	-34
37	H	24	175	65.5	21.3877551	6	66	54	59	DumbbellStand	Measure	3	4	5	2	2	4	3	2	1	3	2	2	0	-4	-1	-2	-6	8	32	-10
37	H	24	175	65.5	21.3877551	6	66	54	59	DumbbellStand	Upper_Norm	8	9	8	6	6	5	7	8	9	6	2	0	-1	-2	-5	-5	-2	15	49	-26
38	H	20	173	60.5	20.21450767	6	63	68	52	Stand	Lower_Norm	-1	0	1	2	1	1	3	4	3	1	-2	-3	-4	-7	-10	-10	-9	8	34	-35
38	H	20	173	60.5	20.21450767	6	63	68	52	Stand	Measure	4	7	5	1	1	1	4	4	5	3	0	1	4	-5	-10	-7	5	5	36	-13
38	H	20	173	60.5	20.21450767	6	63	68	52	Stand	Upper_Norm	7	8	7	6	5	5	7	8	9	7	4	1	0	-1	-4	-6	-1	18	52	-21
38	H	20	173	60.5	20.21450767	6	63	68	52	Flex	Lower_Norm	3	1	0	-1	3	1	2	4	6	6	3	1	1	5	6	4	0	47	50	26
38	H	20	173	60.5	20.21450767	6	63	68	52	Flex	Measure	6	4	9	5	5	3	4	5	9	8	0	5	9	7	11	3	6	38	58	41
38	H	20	173	60.5	20.21450767	6	63	68	52	Flex	Upper_Norm	11	7	8	9	9	5	6	8	10	12	9	7	7	13	12	10	8	73	70	48
38	H	20	173	60.5	20.21450767	6	63	68	52	DumbbellStand	Lower_Norm	0	-1	0	2	0	1	3	4	3	0	-4	-4	-5	-8	-11	-11	-8	5	33	-34
38	H	20	173	60.5	20.21450767	6	63	68	52	DumbbellStand	Measure	3	6	4	1	2	5	7	5	5	2	-2	-5	-2	-8	-10	-6	-7	16	36	-37
38	H	20	173	60.5	20.21450767	6	63	68	52	DumbbellStand	Upper_Norm	8	9	8	6	6	5	7	8	9	6	2	0	-1	-2	-5	-5	-2	15	49	-26
39	H	18	170	74	25.60553633	11	58	46	46	Stand	Lower_Norm	-1	0	1	2	1	1	3	4	3	1	-2	-3	-4	-7	-10	-10	-9	8	34	-35
39	H	18	170	74	25.60553633	11	58	46	46	Stand	Measure	9	6	2	5	5	5	3	2	2	1	-1	-3	-4	-8	-14	-9	-1	27	38	-39
39	H	18	170	74	25.60553633	11	58	46	46	Stand	Upper_Norm	7	8	7	6	5	5	7	8	9	7	4	1	0	-1	-4	-6	-1	18	52	-21
39	H	18	170	74	25.60553633	11	58	46	46	Flex	Lower_Norm	3	1	0	-1	3	1	2	4	6	6	3	1	1	5	6	4	0	47	50	26
39	H	18	170	74	25.60553633	11	58	46	46	Flex	Measure	7	8	5	3	4	6	7	6	4	7	2	5	10	7	3	-7	-1	70	60	17
39	H	18	170	74	25.60553633	11	58	46	46	Flex	Upper_Norm	11	7	8	9	9	5	6	8	10	12	9	7	7	13	12	10	8	73	70	48
39	H	18	170	74	25.60553633	11	58	46	46	DumbbellStand	Lower_Norm	0	-1	0	2	0	1	3	4	3	0	-4	-4	-5	-8	-11	-11	-8	5	33	-34
39	H	18	170	74	25.60553633	11	58	46	46	DumbbellStand	Measure	6	3	-1	3	2	5	4	-1	3	1	0	1	-1	-4	-8	-12	-9	16	26	-32
39	H	18	170	74	25.60553633	11	58	46	46	DumbbellStand	Upper_Norm	8	9	8	6	6	5	7	8	9	6	2	0	-1	-2	-5	-5	-2	15	49	-26
41	I	20	174	76.5	25.26753864	3	76	76	54	Stand	Lower_Norm	-1	0	1	2	1	1	3	4	3	1	-2	-3	-4	-7	-10	-10	-9	8	34	-35
41	I	20	174	76.5	25.26753864	3	76	76	54	Stand	Measure	6	8	3	2	4	5	4	5	5	1	-1	-4	-1	-8	-9	-9	1	18	41	-30
41	I	20	174	76.5	25.26753864	3	76	76	54	Stand	Upper_Norm	7	8	7	6	5	5	7	8	9	7	4	1	0	-1	-4	-6	-1	18	52	-21
41	I	20	174	76.5	25.26753864	3	76	76	54	Flex	Lower_Norm	3	1	0	-1	3	1	2	4	6	6	3	1	1	5	6	4	0	47	50	26
41	I	20	174	76.5	25.26753864	3	76	76	54	Flex	Measure	6	7	3	4	3	5	8	6	4	5	5	4	1	4	8	9	9	76	55	34
41	I	20	174	76.5	25.26753864	3	76	76	54	Flex	Upper_Norm	11	7	8	9	9	5	6	8	10	12	9	7	7	13	12	10	8	73	70	48
41	I	20	174	76.5	25.26753864	3	76	76	54	DumbbellStand	Lower_Norm	0	-1	0	2	0	1	3	4	3	0	-4	-4	-5	-8	-11	-11	-8	5	33	-34
41	I	20	174	76.5	25.26753864	3	76	76	54	DumbbellStand	Measure	6	5	3	2	1	2	8	4	1	1	1	-3	-4	-4	-9	-10	-7	17	33	-38
41	I	20	174	76.5	25.26753864	3	76	76	54	DumbbellStand	Upper_Norm	8	9	8	6	6	5	7	8	9	6	2	0	-1	-2	-5	-5	-2	15	49	-26
42	I	18	173	52	17.37445287	17	37	26	50	Stand	Lower_Norm	-1	0	1	2	1	1	3	4	3	1	-2	-3	-4	-7	-10	-10	-9	8	34	-35
42	I	18	173	52	17.37445287	17	37	26	50	Stand	Measure	-2	-1	7	-2	1	3	2	2	5	1	2	1	5	4	-3	-14	-5	15	19	-13
42	I	18	173	52	17.37445287	17	37	26	50	Stand	Upper_Norm	7	8	7	6	5	5	7	8	9	7	4	1	0	-1	-4	-6	-1	18	52	-21
42	I	18	173	52	17.37445287	17	37	26	50	Flex	Lower_Norm	3	1	0	-1	3	1	2	4	6	6	3	1	1	5	6	4	0	47	50	26
42	I	18	173	52	17.37445287	17	37	26	50	Flex	Measure	9	-3	-2	9	2	2	3	3	4	7	2	8	6	19	18	13	12	31	37	75
42	I	18	173	52	17.37445287	17	37	26	50	Flex	Upper_Norm	11	7	8	9	9	5	6	8	10	12	9	7	7	13	12	10	8	73	70	48
42	I	18	173	52	17.37445287	17	37	26	50	DumbbellStand	Lower_Norm	0	-1	0	2	0	1	3	4	3	0	-4	-4	-5	-8	-11	-11	-8	5	33	-34
42	I	18	173	52	17.37445287	17	37	26	50	DumbbellStand	Measure	3	-6	3	-2	2	2	2	8	4	0	2	0	3	0	-10	-10	-2	11	18	-20
42	I	18	173	52	17.37445287	17	37	26	50	DumbbellStand	Upper_Norm	8	9	8	6	6	5	7	8	9	6	2	0	-1	-2	-5	-5	-2	15	49	-26
43	I	20	170	67	23.183391	3	65	60	75	Stand	Lower_Norm	-1	0	1	2	1	1	3	4	3	1	-2	-3	-4	-7	-10	-10	-9	8	34	-35
43	I	20	170	67	23.183391	3	65	60	75	Stand	Measure	7	9	3	2	3	6	8	5	1	0	-3	-2	-6	-5	-7	-8	-10	27	42	-38
43	I	20	170	67	23.183391	3	65	60	75	Stand	Upper_Norm	7	8	7	6	5	5	7	8	9	7	4	1	0	-1	-4	-6	-1	18	52	-21
43	I	20	170	67	23.183391	3	65	60	75	Flex	Lower_Norm	3	1	0	-1	3	1	2	4	6	6	3	1	1	5	6	4	0	47	50	26
43	I	20	170	67	23.183391	3	65	60	75	Flex	Measure	6	3	6	8	3	4	7	8	11	3	4	5	12	4	12	6	-4	72	63	35
43	I	20	170	67	23.183391	3	65	60	75	Flex	Upper_Norm	11	7	8	9	9	5	6	8	10	12	9	7	7	13	12	10	8	73	70	48
43	I	20	170	67	23.183391	3	65	60	75	DumbbellStand	Lower_Norm	0	-1	0	2	0	1	3	4	3	0	-4	-4	-5	-8	-11	-11	-8	5	33	-34
43	I	20	170	67	23.183391	3	65	60	75	DumbbellStand	Measure	6	6	4	3	3	6	9	6	3	1	1	-3	-5	-7	-10	-10	-9	22	46	-44
43	I	20	170	67	23.183391	3	65	60	75	DumbbellStand	Upper_Norm	8	9	8	6	6	5	7	8	9	6	2	0	-1	-2	-5	-5	-2	15	49	-26
44	I	18	191	89	24.39626107	6	61	56	64	Stand	Lower_Norm	-1	0	1	2	1	1	3	4	3	1	-2	-3	-4	-7	-10	-10	-9	8	34	-35
44	I	18	191	89	24.39626107	6	61	56	64	Stand	Measure	7	2	2	5	6	6	4	1	3	5	1	1	-3	-10	-8	-4	0	17	41	-24
44	I	18	191	89	24.39626107	6	61	56	64	Stand	Upper_Norm	7	8	7	6	5	5	7	8	9	7	4	1	0	-1	-4	-6	-1	18	52	-21
44	I	18	191	89	24.39626107	6	61	56	64	Flex	Lower_Norm	3	1	0	-1	3	1	2	4	6	6	3	1	1	5	6	4	0	47	50	26
44	I	18	191	89	24.39626107	6	61	56	64	Flex	Measure	6	9	7	4	3	6	10	6	4	6	5	5	7	5	8	7	1	44	64	33
44	I	18	191	89	24.39626107	6	61	56	64	Flex	Upper_Norm	11	7	8	9	9	5	6	8	10	12	9	7	7	13	12	10	8	73	70	48
44	I	18	191	89	24.39626107	6	61	56	64	DumbbellStand	Lower_Norm	0	-1	0	2	0	1	3	4	3	0	-4	-4	-5	-8	-11	-11	-8	5	33	-34
44	I	18	191	89	24.39626107	6	61	56	64	DumbbellStand	Measure	8	8	2	3	3	6	5	1	1	2	1	0	-3	-11	-8	0	-2	8	40	-25
44	I	18	191	89	24.39626107	6	61	56	64	DumbbellStand	Upper_Norm	8	9	8	6	6	5	7	8	9	6	2	0	-1	-2	-5	-5	-2	15	49	-26
45	I	22	172	68	22.98539751	15	40	22	48	Stand	Lower_Norm	-1	0	1	2	1	1	3	4	3	1	-2	-3	-4	-7	-10	-10	-9	8	34	-35
45	I	22	172	68	22.98539751	15	40	22	48	Stand	Measure	10	5	9	5	-1	1	3	4	3	1	-2	-2	-1	-11	-10	-6	8	15	38	-22
45	I	22	172	68	22.98539751	15	40	22	48	Stand	Upper_Norm	7	8	7	6	5	5	7	8	9	7	4	1	0	-1	-4	-6	-1	18	52	-21
45	I	22	172	68	22.98539751	15	40	22	48	Flex	Lower_Norm	3	1	0	-1	3	1	2	4	6	6	3	1	1	5	6	4	0	47	50	26
45	I	22	172	68	22.98539751	15	40	22	48	Flex	Measure	11	8	4	6	7	6	3	3	7	5	6	6	12	13	8	2	-2	44	67	40
45	I	22	172	68	22.98539751	15	40	22	48	Flex	Upper_Norm	11	7	8	9	9	5	6	8	10	12	9	7	7	13	12	10	8	73	70	48
45	I	22	172	68	22.98539751	15	40	22	48	DumbbellStand	Lower_Norm	0	-1	0	2	0	1	3	4	3	0	-4	-4	-5	-8	-11	-11	-8	5	33	-34
45	I	22	172	68	22.98539751	15	40	22	48	DumbbellStand	Measure	8	5	5	5	4	0	4	0	2	-2	-2	-3	-2	-9	-7	-5	-3	14	29	-28
45	I	22	172	68	22.98539751	15	40	22	48	DumbbellStand	Upper_Norm	8	9	8	6	6	5	7	8	9	6	2	0	-1	-2	-5	-5	-2	15	49	-26
46	J	20	181	74.5	22.74045359	6	82	66	66	Stand	Lower_Norm	-1	0	1	2	1	1	3	4	3	1	-2	-3	-4	-7	-10	-10	-9	8	34	-35
46	J	20	181	74.5	22.74045359	6	82	66	66	Stand	Measure	3	7	5	2	0	3	5	5	4	1	2	-4	0	-5	-7	-11	-8	20	35	-35
46	J	20	181	74.5	22.74045359	6	82	66	66	Stand	Upper_Norm	7	8	7	6	5	5	7	8	9	7	4	1	0	-1	-4	-6	-1	18	52	-21
46	J	20	181	74.5	22.74045359	6	82	66	66	Flex	Lower_Norm	3	1	0	-1	3	1	2	4	6	6	3	1	1	5	6	4	0	47	50	26
46	J	20	181	74.5	22.74045359	6	82	66	66	Flex	Measure	10	3	5	8	-2	6	5	6	5	8	5	6	4	12	14	12	2	67	58	51
46	J	20	181	74.5	22.74045359	6	82	66	66	Flex	Upper_Norm	11	7	8	9	9	5	6	8	10	12	9	7	7	13	12	10	8	73	70	48
46	J	20	181	74.5	22.74045359	6	82	66	66	DumbbellStand	Lower_Norm	0	-1	0	2	0	1	3	4	3	0	-4	-4	-5	-8	-11	-11	-8	5	33	-34
46	J	20	181	74.5	22.74045359	6	82	66	66	DumbbellStand	Measure	5	7	1	0	2	4	8	7	2	2	1	-1	1	-4	-6	-6	-5	17	40	-21
46	J	20	181	74.5	22.74045359	6	82	66	66	DumbbellStand	Upper_Norm	8	9	8	6	6	5	7	8	9	6	2	0	-1	-2	-5	-5	-2	15	49	-26
47	J	20	175	94.5	30.85714286	3	61	45	58	Stand	Lower_Norm	-1	0	1	2	1	1	3	4	3	1	-2	-3	-4	-7	-10	-10	-9	8	34	-35
47	J	20	175	94.5	30.85714286	3	61	45	58	Stand	Measure	8	4	3	4	4	4	6	2	3	1	0	-3	-5	-6	-10	-6	5	17	38	-25
47	J	20	175	94.5	30.85714286	3	61	45	58	Stand	Upper_Norm	7	8	7	6	5	5	7	8	9	7	4	1	0	-1	-4	-6	-1	18	52	-21
47	J	20	175	94.5	30.85714286	3	61	45	58	Flex	Lower_Norm	3	1	0	-1	3	1	2	4	6	6	3	1	1	5	6	4	0	47	50	26
47	J	20	175	94.5	30.85714286	3	61	45	58	Flex	Measure	14	6	2	2	4	5	3	5	5	6	7	3	7	7	16	4	2	62	59	39
47	J	20	175	94.5	30.85714286	3	61	45	58	Flex	Upper_Norm	11	7	8	9	9	5	6	8	10	12	9	7	7	13	12	10	8	73	70	48
47	J	20	175	94.5	30.85714286	3	61	45	58	DumbbellStand	Lower_Norm	0	-1	0	2	0	1	3	4	3	0	-4	-4	-5	-8	-11	-11	-8	5	33	-34
47	J	20	175	94.5	30.85714286	3	61	45	58	DumbbellStand	Measure	4	3	2	3	0	4	7	2	2	1	4	-1	0	-6	-9	-7	-4	17	31	-28
47	J	20	175	94.5	30.85714286	3	61	45	58	DumbbellStand	Upper_Norm	8	9	8	6	6	5	7	8	9	6	2	0	-1	-2	-5	-5	-2	15	49	-26
48	J	18	168	72	25.51020408	3	76	81	62	Stand	Lower_Norm	-1	0	1	2	1	1	3	4	3	1	-2	-3	-4	-7	-10	-10	-9	8	34	-35
48	J	18	168	72	25.51020408	3	76	81	62	Stand	Measure	6	5	2	4	3	4	3	5	4	7	2	-2	-3	-8	-9	-12	-8	27	45	-42
48	J	18	168	72	25.51020408	3	76	81	62	Stand	Upper_Norm	7	8	7	6	5	5	7	8	9	7	4	1	0	-1	-4	-6	-1	18	52	-21
48	J	18	168	72	25.51020408	3	76	81	62	Flex	Lower_Norm	3	1	0	-1	3	1	2	4	6	6	3	1	1	5	6	4	0	47	50	26
48	J	18	168	72	25.51020408	3	76	81	62	Flex	Measure	5	6	4	2	9	2	4	6	7	7	5	7	9	8	12	2	4	70	57	41
48	J	18	168	72	25.51020408	3	76	81	62	Flex	Upper_Norm	11	7	8	9	9	5	6	8	10	12	9	7	7	13	12	10	8	73	70	48
48	J	18	168	72	25.51020408	3	76	81	62	DumbbellStand	Lower_Norm	0	-1	0	2	0	1	3	4	3	0	-4	-4	-5	-8	-11	-11	-8	5	33	-34
48	J	18	168	72	25.51020408	3	76	81	62	DumbbellStand	Measure	0	7	3	-1	5	3	4	5	2	4	2	-2	-4	-8	-10	-12	-11	21	31	-47
48	J	18	168	72	25.51020408	3	76	81	62	DumbbellStand	Upper_Norm	8	9	8	6	6	5	7	8	9	6	2	0	-1	-2	-5	-5	-2	15	49	-26
49	J	22	180	94	29.01234568	3	54	43	68	Stand	Lower_Norm	-1	0	1	2	1	1	3	4	3	1	-2	-3	-4	-7	-10	-10	-9	8	34	-35
49	J	22	180	94	29.01234568	3	54	43	68	Stand	Measure	5	7	2	2	1	0	1	1	3	3	5	3	2	-6	-5	1	-1	4	31	-5
49	J	22	180	94	29.01234568	3	54	43	68	Stand	Upper_Norm	7	8	7	6	5	5	7	8	9	7	4	1	0	-1	-4	-6	-1	18	52	-21
49	J	22	180	94	29.01234568	3	54	43	68	Flex	Lower_Norm	3	1	0	-1	3	1	2	4	6	6	3	1	1	5	6	4	0	47	50	26
49	J	22	180	94	29.01234568	3	54	43	68	Flex	Measure	6	7	4	4	1	2	3	5	7	9	8	8	12	14	10	4	-4	46	55	44
49	J	22	180	94	29.01234568	3	54	43	68	Flex	Upper_Norm	11	7	8	9	9	5	6	8	10	12	9	7	7	13	12	10	8	73	70	48
49	J	22	180	94	29.01234568	3	54	43	68	DumbbellStand	Lower_Norm	0	-1	0	2	0	1	3	4	3	0	-4	-4	-5	-8	-11	-11	-8	5	33	-34
49	J	22	180	94	29.01234568	3	54	43	68	DumbbellStand	Measure	4	5	0	0	1	3	2	1	5	3	3	2	-1	-6	-5	-4	-1	-1	28	-15
49	J	22	180	94	29.01234568	3	54	43	68	DumbbellStand	Upper_Norm	8	9	8	6	6	5	7	8	9	6	2	0	-1	-2	-5	-5	-2	15	49	-26
